# Supplementary material for: Using a Caenorhabditis elegans Parkinson’s Disease Model to Assess Disease Progression and Therapy Efficiency
Source: Pharmaceuticals (Basel). 2022 Apr 22;15(5):512. doi: 10.3390/ph15050512 (PMC9143865; doi:10.3390/ph15050512)
Supplement: Supplementary file 1 [file pharmaceuticals-15-00512-s001.zip]

Archive with 3 entries (3 files):
- Hughes_SupplementalMovieS1A.mp4.zip
- Hughes_SupplementalMovieS1B.mp4.zip
- pharmaceuticals-1666910-supplementary.pdf
